# Supplementary material for: The Regulation of Nitrate Reductases in Response to Abiotic Stress in Arabidopsis
Source: Int J Mol Sci. 2022 Jan 21;23(3):1202. doi: 10.3390/ijms23031202 (PMC8835330; doi:10.3390/ijms23031202)
Supplement: Supplementary file 1 [file ijms-23-01202-s001.zip]

Archive with 1 entries (1 files):
- ijms-1560708-supplementary.pdf
